# Supplementary material for: iFORM: Incorporating Find Occurrence of Regulatory Motifs
Source: PLoS One. 2016 Dec 19;11(12):e0168607. doi: 10.1371/journal.pone.0168607 (PMC5167396; doi:10.1371/journal.pone.0168607)
Supplement: S2 Table — (XLSX) [file pone.0168607.s003.xlsx]

## Sheet: Sheet2
S2 Table. Indenpendence of P-values of different methods
TF name	Cell type	Threshold	HSIC score
Ctcf	A549	1.0578	0.0993
Usf1	A549	1.0695	0.0904
Ctcf	Ag04450	1.1165	0.1168
Ctcf	Caco2	1.0734	0.1008
Ctcf	Gm06990	0.9754	0.0656
Ctcf	Gm12864	1.0743	0.107
Ctcf	Gm12865	1.1438	0.124
Ctcf	Gm12878	0.9991	0.0762
Egr1	Gm12878	0.9945	0.0658
Sp1	Gm12878	1.0973	0.1094
Srf	Gm12878	1.0458	0.1004
Usf1	Gm12878	1.0637	0.0916
Yy1	Gm12878	1.1132	0.1177
Yy1	Gm12892	1.0646	0.1019
Ctcf	H1hesc	0.9617	0.0673
Egr1	H1hesc	1.0673	0.1079
Egr1	H1hesc	1.1301	0.1239
Sp1	H1hesc	0.9949	0.0776
Srf	H1hesc	0.9827	0.0676
Sp1	Hepg2	1.0947	0.1104
Srf	Hepg2	1.0576	0.0989
Ctcf	Hepg2	1.0899	0.0897
Hnf4a	Hepg2	1.1399	0.1186
Usf2	Hepg2	1.0808	0.1001
Ctcf	Hepg2	0.9752	0.0652
Ctcf	Hl60	1.0688	0.1069
Ctcf	Hrpepic	1.1277	0.1233
Ctcf	Hsmm	1.0153	0.0761
Ctcf	Huvec	1.0009	0.0657
Ctcf	K562	1.0964	0.1097
