# Supplementary material for: iFORM: Incorporating Find Occurrence of Regulatory Motifs
Source: PLoS One. 2016 Dec 19;11(12):e0168607. doi: 10.1371/journal.pone.0168607 (PMC5167396; doi:10.1371/journal.pone.0168607)
Supplement: S3 Table — (XLSX) [file pone.0168607.s004.xlsx]

## Sheet: Sheet1
S3 Table. Performance assessment of iFORM
cell names	tf names	motif names	lab name	iFORM			fimo			Consensus			RSAT			HOMER			STORM
				AUC	Correlation		AUC	Correlation		AUC	Correlation		AUC	Correlation		AUC	Correlation		AUC	Correlation
					ChIP-seq	Control		ChIP-seq	Control		ChIP-seq	Control		ChIP-seq	Control		ChIP-seq	Control		ChIP-seq	Control
A549	Ctcf	V_CTCF_01	HudsonAlpha Institute for Biotechnology	0.82	0.05	0.0549333	0.762	0.0795361	0.0713311	0.781	0.0614893	0.0600244	0.781	0.0723939	0.0690637	0.79	0.0795228	0.0712295	0.785	0.0683471	0.0620163
A549	Ctcf	V_CTCF_01	HudsonAlpha Institute for Biotechnology	0.812	0.06	0.248504	0.756	0.0818317	0.0968649	0.775	0.0682199	0.214265	0.775	0.0771957	0.106119	0.783	0.0818168	0.0972294	0.778	0.0744655	0.192724
A549	Usf1	V_EBOX_Q6_01	HudsonAlpha Institute for Biotechnology	0.779	0.52	0.196238	0.524	0.331171	0.0825207	0.718	0.331132	0.172444	0.718	0.331046	0.0873759	0.718	0.331179	0.0828478	0.794	0.29297	0.15525
A549	Usf1	V_EBOX_Q6_01	HudsonAlpha Institute for Biotechnology	0.762	0.54	0.0671116	0.514	0.334461	-0.0184872	0.702	0.33442	0.0425148	0.702	0.334331	-0.00666769	0.702	0.334469	-0.0183338	0.782	0.294863	0.0341963
Ag04449	Ctcf	V_CTCF_01	University of Washington	0.798	0.26	0.0183824	0.759	0.101269	-0.0464442	0.771	0.0288406	-0.00378228	0.771	0.0662881	-0.00714028	0.774	0.101345	-0.0464466	0.751	0.014267	-0.00580086
Ag04450	Ctcf	V_CTCF_01	University of Washington	0.804	0.04	-0.0181321	0.749	0.127025	-0.0023244	0.768	0.168008	-0.014668	0.768	0.104798	-0.0131845	0.778	0.127617	-0.00233764	0.773	0.155591	-0.00424892
Ag09309	Ctcf	V_CTCF_01	University of Washington	0.802	0.12	-0.000731329	0.751	0.167592	0.052735	0.768	0.206149	0.0215953	0.768	0.158851	0.0257713	0.776	0.167934	0.0526989	0.767	0.190465	0.012819
Ag09319	Ctcf	V_CTCF_01	University of Washington	0.787	0.1	0.00616907	0.743	0.0846817	0.0129134	0.759	0.0931157	0.0118418	0.759	0.081144	0.0130387	0.762	0.0848677	0.0128868	0.746	0.0690216	0.00903625
Ag10803	Ctcf	V_CTCF_01	University of Washington	0.79	0.06	-0.00810957	0.736	0.312352	-0.0166874	0.755	0.0054223	-0.01295	0.755	0.15316	-0.012882	0.763	0.312424	-0.016692	0.759	0.19917	-0.0144277
Aoaf	Ctcf	V_CTCF_01	University of Washington	0.796	0.17	0.0168925	0.749	0.174752	0.00850149	0.765	0.114643	0.0124615	0.765	0.125313	0.0124553	0.772	0.061341	0.00849925	0.76	0.132669	0.0100843
Bj	Ctcf	V_CTCF_01	University of Washington	0.788	0.12	-0.0101737	0.745	0.216065	-0.0069193	0.759	0.0663267	-0.00856624	0.759	0.119038	-0.00858524	0.764	0.136129	-0.00691777	0.747	0.151205	-0.00821789
Caco2	Ctcf	V_CTCF_01	University of Washington	0.788	0.3	0.0244686	0.738	0.12695	0.0111163	0.756	0.124596	0.0158729	0.756	0.123335	0.0158321	0.761	0.110571	0.0111153	0.754	0.118294	0.0162743
Gm06990	Ctcf	V_CTCF_01	University of Washington	0.784	0.09	-0.0200194	0.734	0.0715822	0.00851682	0.751	0.13872	-0.00511845	0.751	0.127144	-0.00512961	0.755	0.0213833	0.00852804	0.75	0.0228506	-0.000952408
Gm12864	Ctcf	V_CTCF_01	University of Washington	0.801	0.22	0.00472487	0.762	0.0958218	-0.0010971	0.774	0.0780644	0.00102678	0.774	0.120627	0.00113931	0.776	0.154335	-0.00110222	0.756	0.125374	-0.00217531
Gm12865	Ctcf	V_CTCF_01	University of Washington	0.795	0.26	-0.0283318	0.766	0.12052	0.000928781	0.774	0.132007	-0.0126889	0.774	0.122079	-0.0125506	0.773	0.129104	0.000929444	0.743	0.118278	-0.00776509
Gm12878	Ctcf	V_CTCF_01	Broad Institute of MIT and Harvard	0.805	0.09	-0.0199003	0.752	0.073288	0.0263977	0.77	0.096	-0.0140812	0.77	0.081304	0.0176535	0.776	0.0733842	0.0262956	0.77	0.0674957	-0.00488889
Gm12878	Egr1	V_KROX_Q6	HudsonAlpha Institute for Biotechnology	0.635	0.53	0.0264596	0.613	0.335934	0.0267543	0.611	0.335895	0.0318294	0.611	0.335809	0.0217462	0.592	0.335941	0.0268269	0.619	0.297873	0.0273175
Gm12878	Sp1	V_SP1_Q4_01	HudsonAlpha Institute for Biotechnology	0.694	0.01	-0.0920113	0.674	-0.00769856	0.027581	0.65	0.00147453	-0.059283	0.65	-0.000264694	0.0160354	0.65	-0.0076585	0.0272733	0.646	0.00125605	-0.0482581
Gm12878	Srf	V_SRF_Q5_02	HudsonAlpha Institute for Biotechnology	0.75	0.12	0.0560226	0.699	0.109446	0.141386	0.68	0.113521	0.0308459	0.68	0.11513	0.103867	0.681	0.109395	0.141285	0.779	0.0964556	0.075063
Gm12878	Srf	V_SRF_Q5_02	HudsonAlpha Institute for Biotechnology	0.66	0.07	0.0685259	0.631	0.0885242	0.137691	0.615	0.0443199	0.0471076	0.615	0.0446674	0.109245	0.616	0.0885292	0.137615	0.676	0.0743656	0.0836513
Gm12878	Usf1	V_EBOX_Q6_01	HudsonAlpha Institute for Biotechnology	0.76	0.15	0.219833	0.539	-0.0135347	-0.0522723	0.703	0.0575809	0.271302	0.703	0.0560973	0.107885	0.703	-0.0135185	-0.0523209	0.751	0.100806	0.169709
Gm12878	Yy1	V_YY1_Q6_02	HudsonAlpha Institute for Biotechnology	0.756	0.09	0.075388	0.728	-0.00253016	0.112156	0.68	0.0439079	0.0622066	0.68	0.043441	0.098316	0.681	-0.00253532	0.112081	0.717	0.0705234	0.0820168
Gm12878	Usf2	V_EBOX_Q6_01	Snyder Laboratory	0.752	0.01	-0.161933	0.529	-0.0740954	-0.0800679	0.693	-0.0283173	-0.144533	0.693	-0.0305243	-0.139662	0.693	-0.0740733	-0.0801426	0.763	-0.000694984	-0.128337
Gm12878	Yy1	V_YY1_Q6_02	Snyder Laboratory	0.734	0.22	-0.121433	0.678	-0.0438393	-0.0859277	0.642	0.0690361	-0.106441	0.641	0.064558	-0.104131	0.642	-0.0438077	-0.0859679	0.716	0.0464394	-0.0889655
Gm12878	Ctcf	V_CTCF_01	University of Washington	0.8	0.07	0.0267799	0.757	-0.0992798	0.016683	0.77	-0.00393074	0.0216823	0.77	0.0833692	0.0211947	0.775	0.265126	0.0166881	0.759	0.0476779	0.0212431
Gm12892	Yy1	V_YY1_Q6_02	HudsonAlpha Institute for Biotechnology	0.763	0.54	-0.07335	0.736	0.340582	0.20124	0.687	0.342807	-0.137012	0.687	0.342714	0.0531577	0.687	0.340557	0.201178	0.723	0.302295	-0.0184001
H1hesc	Ctcf	V_CTCF_01	Broad Institute of MIT and Harvard	0.786	0.11	0.0658766	0.74	0.251099	0.0486437	0.755	-0.170789	0.0604419	0.755	0.0427828	0.0633644	0.759	0.250964	0.0485388	0.751	-0.00348665	0.0604687
H1hesc	Egr1	V_KROX_Q6	HudsonAlpha Institute for Biotechnology	0.661	0.17	-0.176048	0.635	-0.0572987	-0.177798	0.629	0.0268419	-0.0563089	0.63	0.0233402	-0.0686565	0.618	-0.0572727	-0.178197	0.649	-0.0240877	-0.127224
H1hesc	Egr1	V_KROX_Q6	HudsonAlpha Institute for Biotechnology	0.661	0.4	-0.179978	0.636	-0.252962	-0.14686	0.629	0.24391	-0.087346	0.63	0.228535	-0.0623428	0.619	-0.252935	-0.147334	0.648	0.0167413	-0.131493
H1hesc	Sp1	V_SP1_Q4_01	HudsonAlpha Institute for Biotechnology	0.688	0.05	0.0048176	0.662	-0.0812162	0.00916074	0.651	-0.0562053	0.00685084	0.651	-0.0577889	0.00226326	0.651	-0.0811994	0.00916542	0.645	-0.0768745	0.00366914
H1hesc	Sp1	V_SP1_Q6	HudsonAlpha Institute for Biotechnology	0.679	0.03	-0.171877	0.691	0.0857245	-0.14706	0.671	0.0187824	-0.0549876	0.671	0.0195235	-0.0502579	0.67	0.0857283	-0.147521	0.595	0.0495422	-0.118093
H1hesc	Srf	V_SRF_02	HudsonAlpha Institute for Biotechnology	0.799	0.16	-0.174788	0.757	0.0181587	-0.160091	0.737	0.140999	-0.0759258	0.737	0.138978	-0.055111	0.737	0.0181342	-0.160641	0.799	0.0953416	-0.127782
H1hesc	Srf	V_SRF_Q4	HudsonAlpha Institute for Biotechnology	0.669	0.08	-0.163708	0.638	0.0368608	-0.144678	0.665	0.0784409	-0.0653077	0.665	0.0814284	-0.0571446	0.655	0.0367481	-0.145136	0.647	0.0775029	-0.120077
H1hesc	Srf	V_SRF_Q5_01	HudsonAlpha Institute for Biotechnology	0.68	0.04	0.0112497	0.655	0.112077	0.0109285	0.668	0.0460975	0.029989	0.669	0.0466819	0.0238414	0.663	0.112074	0.0108192	0.642	0.0484825	0.0165612
H1hesc	Srf	V_SRF_Q5_02	HudsonAlpha Institute for Biotechnology	0.774	0.02	0.0423499	0.71	-0.146417	0.225783	0.733	-0.0326261	-0.0639536	0.733	-0.0376921	0.116479	0.734	-0.14642	0.22579	0.778	-0.084274	0.0578121
H1hesc	Srf	V_SRF_Q6	HudsonAlpha Institute for Biotechnology	0.731	0.05	-0.044795	0.718	0.0472651	0.0327161	0.719	0.050251	-0.0365755	0.719	0.0499671	0.019644	0.722	0.0472647	0.0325361	0.704	0.0467523	-0.0292944
Hasp	Ctcf	V_CTCF_01	University of Washington	0.809	0.26	0.0116771	0.761	-0.00944818	0.0187004	0.777	0.0360944	0.0179422	0.777	0.0662881	0.0180657	0.783	0.101345	0.0187003	0.769	0.014267	0.0202374
Hbmec	Ctcf	V_CTCF_01	University of Washington	0.788	0.15	0.0221502	0.738	0.0542767	0.0241306	0.755	0.071994	0.0241566	0.755	0.104798	0.0243757	0.76	0.127617	0.0241264	0.75	0.155591	0.0270093
Hcfaa	Ctcf	V_CTCF_01	University of Washington	0.807	0.18	-0.0153485	0.754	0.100435	-0.0130375	0.773	0.090287	-0.0133976	0.773	0.158851	-0.0132824	0.78	0.167934	-0.0130393	0.773	0.190465	-0.00966738
Hcpe	Ctcf	V_CTCF_01	University of Washington	0.784	0.11	0.0460022	0.735	0.119409	0.0476461	0.753	0.184059	0.0494638	0.753	0.081144	0.0493029	0.758	0.0848677	0.047648	0.748	0.0690216	0.0444565
Hee	Ctcf	V_CTCF_01	University of Washington	0.803	0.12	0.00617351	0.743	0.0563138	-0.0317717	0.761	0.123754	-0.0191404	0.761	0.15316	-0.0204443	0.775	0.312424	-0.0317614	0.779	0.19917	-0.0220935
Hee	Ctcf	V_CTCF_02	University of Washington	0.809	0.04	-0.0352371	0.807	0.0848488	-0.00718374	0.801	0.19491	-0.0178251	0.801	0.125313	-0.0168512	0.8	0.174843	-0.00719008	0.751	0.132669	-0.0141912
Helas3	Ctcf	V_CTCF_01	Broad Institute of MIT and Harvard	0.796	0.04	-0.155442	0.739	0.116213	-0.00813434	0.759	0.0732377	-0.127295	0.759	0.104165	-0.0250417	0.766	0.116083	-0.00851041	0.771	0.0635358	-0.10453
Helas3	Ctcf	V_CTCF_01	Open Chromatin	0.797	0.04	-0.0202506	0.734	0.0560364	0.193748	0.756	0.0278683	-0.0836282	0.756	0.0285648	0.074032	0.765	0.0560394	0.193791	0.773	0.0619572	0.00567182
Helas3	Ctcf	V_CTCF_01	University of Washington	0.796	0.13	-0.0474614	0.751	0.238538	-0.0018705	0.766	0.0663267	-0.0192628	0.766	0.119038	-0.0191529	0.77	0.216188	-0.00186909	0.759	0.151205	-0.0132378
Hepg2	Ctcf	V_CTCF_01	Broad Institute of MIT and Harvard	0.796	0.02	-0.0480751	0.745	0.173118	0.0634998	0.763	0.0146106	-0.0771153	0.763	0.103587	0.00139016	0.768	0.173216	0.0634511	0.763	0.0611774	-0.0279451
Hepg2	Ctcf	V_CTCF_01	HudsonAlpha Institute for Biotechnology	0.8	0.49	0.0352591	0.751	0.00293672	0.049691	0.767	0.359392	0.0489109	0.767	0.344843	0.0401981	0.77	0.00315642	0.0497128	0.761	0.381791	0.0368642
Hepg2	Sp1	V_SP1_Q4_01	HudsonAlpha Institute for Biotechnology	0.685	0.05	-0.0342803	0.652	0.0507632	0.00847644	0.639	0.00989006	-0.0262511	0.638	0.010188	0.00209845	0.638	0.0507618	0.00837532	0.657	0.020267	-0.0230391
Hepg2	Srf	V_SRF_02	HudsonAlpha Institute for Biotechnology	0.722	0.12	-0.0547454	0.695	-0.0106059	-0.0833097	0.668	0.0678852	0.0303	0.668	0.0642563	-0.013683	0.668	-0.0105949	-0.0834629	0.723	0.0223785	-0.0371956
Hepg2	Srf	V_SRF_Q4	HudsonAlpha Institute for Biotechnology	0.661	0.04	-0.161254	0.649	-0.213676	-0.175952	0.652	-0.148627	-0.0470183	0.652	-0.151521	-0.0611442	0.646	-0.213658	-0.176363	0.638	-0.106225	-0.119026
Hepg2	Srf	V_SRF_Q5_01	HudsonAlpha Institute for Biotechnology	0.664	0.29	-0.0861309	0.65	-0.0483256	-0.118666	0.648	0.102932	0.0150359	0.649	0.0971338	-0.0239452	0.647	-0.0482856	-0.118954	0.629	0.0427366	-0.0549053
Hepg2	Srf	V_SRF_Q6	HudsonAlpha Institute for Biotechnology	0.69	0.29	-0.0093252	0.676	-0.0483256	0.0306851	0.678	0.102932	0.0061544	0.678	0.0971338	0.0156647	0.682	-0.0482856	0.0306879	0.672	0.0427366	0.00594462
Hepg2	Ctcf	V_CTCF_01	Open Chromatin	0.804	0.14	0.0169538	0.747	-0.166386	0.026348	0.765	-0.170851	0.0265302	0.765	-0.172698	0.0159134	0.773	-0.166444	0.0263863	0.776	-0.126609	0.0184898
Hepg2	Hnf4a	V_HNF4_DR1_Q3	Snyder Laboratory	0.606	0.26	-0.10013	0.602	0.265033	-0.0679265	0.592	0.0964897	-0.086323	0.592	0.132773	-0.0840751	0.598	0.265393	-0.0679675	0.601	0.180758	-0.0712774
Hepg2	Usf2	V_USF_Q6_01	Snyder Laboratory	0.673	0.04	-0.0709066	0.686	0.061504	-0.0547084	0.656	0.0750327	-0.0637828	0.656	0.074518	-0.0620234	0.652	0.061341	-0.0547479	0.629	0.04625	-0.0620869
Hepg2	Ctcf	V_CTCF_01	University of Washington	0.79	0.19	-0.0333302	0.753	0.135279	0.0191055	0.765	0.124596	-0.000631941	0.765	0.123335	-0.000506298	0.765	0.126937	0.0191075	0.744	0.118294	0.00434604
Hl60	Ctcf	V_CTCF_01	University of Washington	0.83	0.09	-0.00912519	0.787	0.0820237	-0.00453266	0.8	0.13872	-0.00704362	0.8	0.127144	-0.00702599	0.805	0.0716294	-0.00453313	0.788	0.107695	-0.00742274
Hmec	Ctcf	V_CTCF_01	Broad Institute of MIT and Harvard	0.818	0.01	0.0309927	0.752	0.0941922	0.037747	0.774	0.0445704	0.0344511	0.774	0.0866783	0.036927	0.787	0.0939492	0.0377209	0.794	0.0356141	0.0323176
Hmec	Ctcf	V_CTCF_01	University of Washington	0.8	0.01	-0.00836882	0.75	-0.0438393	0.0596235	0.766	0.0780644	0.0340216	0.766	0.0937842	0.0341869	0.773	0.0956759	0.0596263	0.764	0.0548278	0.0301291
Hmf	Ctcf	V_CTCF_01	University of Washington	0.796	0.09	-0.0171415	0.735	0.265033	0.0601701	0.757	0.132007	0.0304018	0.757	0.122737	0.0305903	0.767	0.12053	0.0601739	0.77	0.11433	0.0286895
Hpaf	Ctcf	V_CTCF_01	University of Washington	0.79	0.2	-0.0741751	0.735	0.061504	0.0495184	0.755	-0.00393074	-0.0415835	0.755	0.00258065	-0.0406746	0.762	-0.0998792	0.0495134	0.759	-0.104849	-0.0130205
Hpf	Ctcf	V_CTCF_01	University of Washington	0.794	0.09	-0.116195	0.741	0.136104	0.0771841	0.759	0.0360944	-0.0644983	0.759	0.0373984	-0.0631051	0.768	-0.00976621	0.0771769	0.762	-0.0330674	-0.0259625
Hre	Ctcf	V_CTCF_01	University of Washington	0.784	0.01	-0.0128784	0.736	0.110505	0.0902258	0.752	0.071994	0.024246	0.752	0.0729864	0.024699	0.757	0.0541273	0.090224	0.749	0.0347165	0.0322025
Hrpepic	Ctcf	V_CTCF_01	University of Washington	0.808	0.09	-0.016385	0.75	0.0216571	0.0874116	0.771	0.090287	0.0203809	0.771	0.0819072	0.0208401	0.779	0.100536	0.0874094	0.778	0.0765076	0.0320889
Hsmm	Ctcf	V_CTCF_01	Broad Institute of MIT and Harvard	0.808	0.01	0.00672821	0.747	0.0612677	0.0215231	0.769	0.0687213	0.0228761	0.769	0.101312	0.0282351	0.777	0.0607887	0.0214609	0.778	0.0400224	0.0136119
Hsmmtube	Ctcf	V_CTCF_01	Broad Institute of MIT and Harvard	0.8	0.07	0.0327217	0.742	0.10943	0.0547061	0.762	0.00286596	0.0565048	0.762	0.0751696	0.0625788	0.771	0.109115	0.0545412	0.772	-0.0035308	0.0434444
Huvec	Ctcf	V_CTCF_01	Broad Institute of MIT and Harvard	0.803	0.28	0.0655299	0.757	0.0298692	0.0757366	0.773	0.196819	0.0763356	0.773	0.0865588	0.0661212	0.776	0.0302626	0.0757589	0.761	0.155084	0.0695871
Huvec	Ctcf	V_CTCF_01	Open Chromatin	0.809	0.08	-0.0309805	0.739	-0.00107918	-0.0162119	0.764	0.0898423	-0.0229898	0.764	0.0860367	-0.0222275	0.776	-0.00102699	-0.0162223	0.79	0.132563	-0.0133476
Huvec	Ctcf	V_CTCF_02	Open Chromatin	0.81	0.41	-0.0753606	0.802	0.343691	-0.0600101	0.8	0.391117	-0.0679019	0.8	0.390626	-0.065842	0.8	0.343666	-0.0600549	0.755	0.386111	-0.0597261
Huvec	Ctcf	V_CTCF_01	University of Washington	0.791	0.2	0.0557562	0.756	0.154325	0.0400598	0.768	0.184059	0.0523113	0.768	0.137181	0.0522857	0.767	0.119587	0.0400608	0.74	0.146707	0.0391627
K562	Ctcf	V_CTCF_01	Broad Institute of MIT and Harvard	0.789	0.02	-0.0233735	0.752	0.0837055	0.0213995	0.764	0.0276806	-0.0113577	0.764	0.0621551	0.0192989	0.765	0.0836227	0.0212475	0.743	0.0460588	-0.00569466
K562	Egr1	V_KROX_Q6	HudsonAlpha Institute for Biotechnology	0.652	0.24	-0.00646365	0.624	-0.0282016	0.114921	0.626	0.0987231	-0.0302869	0.626	0.0937974	0.0460188	0.609	-0.0281628	0.114933	0.632	0.0581751	0.0176647
K562	Ets1	V_CETS1P54_01	HudsonAlpha Institute for Biotechnology	0.829	0.03	-0.0198441	0.818	0.135619	0.00990254	0.747	0.0624236	-0.0036454	0.747	0.122299	0.0136451	0.747	0.135211	0.00974916	0.76	0.0739729	-0.00532505
K562	Sp1	V_SP1_Q4_01	HudsonAlpha Institute for Biotechnology	0.687	0.1	-0.0212679	0.656	0.242607	0.0375041	0.638	-0.147683	-0.00210816	0.638	0.0541619	0.0346308	0.637	0.242499	0.03735	0.653	0.0108127	-0.00281647
K562	Sp1	V_SP1_Q6	HudsonAlpha Institute for Biotechnology	0.681	0.24	-0.142113	0.687	0.0344421	-0.115905	0.664	-0.0827128	-0.0702488	0.664	-0.0824212	-0.0498032	0.663	0.03444	-0.116283	0.602	-0.0853439	-0.103667
K562	Srf	V_SRF_02	HudsonAlpha Institute for Biotechnology	0.766	0.04	-0.156025	0.742	0.101007	-0.120197	0.7	0.0545571	-0.0817708	0.7	0.085921	-0.0550524	0.7	0.100882	-0.120613	0.768	0.075252	-0.110764
K562	Srf	V_SRF_Q5_01	HudsonAlpha Institute for Biotechnology	0.655	0.01	-0.0414071	0.63	0.106915	-0.0173557	0.621	0.0072115	0.00596001	0.622	0.0662624	0.0230815	0.617	0.106748	-0.0176097	0.65	0.0409014	-0.0145051
K562	Srf	V_SRF_Q5_02	HudsonAlpha Institute for Biotechnology	0.75	0.26	0.0485714	0.697	0.165061	0.0570123	0.695	0.206253	0.0556122	0.695	0.156908	0.0511798	0.697	0.165369	0.0569869	0.753	0.184131	0.0450514
K562	Srf	V_SRF_Q6	HudsonAlpha Institute for Biotechnology	0.706	0.06	0.0885346	0.703	0.0837918	0.0531374	0.691	0.0777374	0.0847496	0.691	0.0939364	0.0462676	0.695	0.0835436	0.0532897	0.691	0.053561	0.071222
K562	Usf1	V_USF_Q6_01	HudsonAlpha Institute for Biotechnology	0.661	0.04	-0.0240884	0.691	0.0763724	0.0271511	0.645	0.0651069	-0.0170471	0.645	0.09082	0.00625466	0.643	0.0760323	0.0271497	0.615	0.046508	-0.0074359
K562	Yy1	V_YY1_Q6_02	HudsonAlpha Institute for Biotechnology	0.776	0.16	-0.00962904	0.762	0.0851763	0.042969	0.708	0.164359	0.00382354	0.708	0.127961	0.0313598	0.708	0.0851795	0.0428879	0.727	0.1278	0.00852593
K562	Yy1	V_YY1_Q6_02	HudsonAlpha Institute for Biotechnology	0.74	0.44	-0.0316525	0.707	0.258359	-0.0222455	0.66	0.260367	0.0158617	0.66	0.260283	0.0103419	0.66	0.258337	-0.0224017	0.706	0.223965	-0.015061
K562	Ctcf	V_CTCF_01	Open Chromatin	0.789	0.47	0.000686415	0.743	0.373803	-0.00552055	0.758	0.432923	-0.00308674	0.758	0.432257	-0.00212727	0.762	0.373773	-0.0055513	0.752	0.425129	-0.00439067
K562	Irf1	V_IRF_Q6_01	Snyder Laboratory	0.782	0.1	-0.158953	0.775	0.110505	-0.0279435	0.753	0.0933013	-0.117528	0.753	0.0884093	-0.113953	0.752	0.110571	-0.02798	0.675	0.0824259	-0.102141
K562	Nfe2	V_NFE2_01	Snyder Laboratory	0.926	0.01	-0.158411	0.911	0.0216571	-0.0426847	0.917	0.0664665	-0.125262	0.917	0.0634966	-0.122188	0.918	0.0213833	-0.0427173	0.912	0.0228506	-0.11248
K562	Usf2	V_EBOX_Q6_01	Snyder Laboratory	0.864	0.17	0.0988797	0.545	0.154325	0.0524095	0.816	0.107724	0.0852226	0.816	0.120627	0.0838805	0.816	0.154335	0.0524387	0.87	0.125374	0.0902881
K562	Usf2	V_USF_Q6_01	Snyder Laboratory	0.704	0.12	-0.0327648	0.732	0.129109	0.0326451	0.691	0.120957	-0.0101267	0.691	0.122079	-0.0084889	0.688	0.129104	0.0326431	0.645	0.118278	-0.00345764
K562	Ctcf	V_CTCF_01	University of Washington	0.797	0.12	-0.0156249	0.763	0.129109	0.100361	0.774	0.123754	0.0265387	0.774	0.078987	0.0270449	0.774	0.0565029	0.10036	0.746	0.103668	0.025282
K562b	Yy1	V_YY1_Q6_02	Snyder Laboratory	0.795	0.12	-0.134869	0.778	0.136104	-0.0886039	0.722	0.114643	-0.114619	0.722	0.110771	-0.111534	0.723	0.136129	-0.0886589	0.748	0.112327	-0.10253
Mcf7	Ctcf	V_CTCF_01	Open Chromatin	0.781	0.44	-0.0958995	0.727	0.351534	-0.0809168	0.744	0.406107	-0.0876491	0.744	0.405496	-0.0834975	0.751	0.351509	-0.0810226	0.752	0.399435	-0.0909726
Mcf7	Ctcf	V_CTCF_01	Open Chromatin	0.777	0.34	-0.115668	0.719	0.267773	-0.0914009	0.738	0.310782	-0.103038	0.738	0.310318	-0.100091	0.744	0.267757	-0.0914674	0.75	0.311011	-0.100537
Nha	Ctcf	V_CTCF_01	Broad Institute of MIT and Harvard	0.812	0.06	0.00537984	0.747	0.0836265	0.0897417	0.77	0.120357	0.0133318	0.77	0.120297	0.0584663	0.782	0.0836255	0.0896535	0.79	0.104672	0.0330684
Nha	Ctcf	V_CTCF_02	Broad Institute of MIT and Harvard	0.815	0.09	0.0915939	0.808	-0.0727822	0.0819904	0.807	0.0626912	0.0623688	0.807	0.0479365	0.0623952	0.807	-0.0733369	0.0819899	0.759	-0.0352827	0.075711
Nhdfad	Ctcf	V_CTCF_01	Broad Institute of MIT and Harvard	0.801	0.17	-0.0432705	0.738	0.0748593	-0.0437254	0.761	-0.109955	0.0154329	0.761	0.0199897	0.0113739	0.771	0.0743481	-0.0440161	0.775	-0.0739654	-0.0199062
Nhek	Ctcf	V_CTCF_01	Broad Institute of MIT and Harvard	0.802	0.09	-0.0599286	0.742	0.0789513	0.0227868	0.762	0.0963353	-0.0438913	0.762	0.0847575	0.00851302	0.772	0.0790855	0.0226246	0.776	0.0802201	-0.0324663
Nhek	Ctcf	V_CTCF_01	University of Washington	0.789	0.13	-0.0814048	0.743	0.26503	0.103954	0.757	0.19491	-0.0156368	0.757	0.124516	-0.0148688	0.763	0.0850987	0.103951	0.753	0.162391	0.00533405
Nhlf	Ctcf	V_CTCF_01	Broad Institute of MIT and Harvard	0.797	0.22	-0.00763314	0.753	0.236923	-0.0127408	0.768	0.138446	0.0129718	0.768	0.157556	0.0145373	0.771	0.237091	-0.0129106	0.753	0.181877	0.000742477
Nt2d1	Yy1	V_YY1_Q6_02	Snyder Laboratory	0.782	0.03	-0.00501508	0.765	0.26503	0.00328753	0.71	-0.137653	-0.00158605	0.71	0.0833692	-0.000449217	0.71	0.265126	0.00326979	0.737	0.0476779	-0.00432994
Osteobl	Ctcf	V_CTCF_01	Broad Institute of MIT and Harvard	0.788	0	-0.0829881	0.731	0.0869316	-0.00907014	0.752	0.069993	-0.0240342	0.752	0.125191	0.0232123	0.76	0.086417	-0.00942123	0.76	0.0464818	-0.0461819
Progfib	Ctcf	V_CTCF_01	Open Chromatin	0.782	0.12	-0.100591	0.761	0.259092	-0.0561004	0.766	0.231822	-0.0904044	0.766	0.233752	-0.0869354	0.763	0.259091	-0.0561673	0.726	0.214622	-0.0875309
Saec	Ctcf	V_CTCF_01	University of Washington	0.784	0.25	-0.10942	0.745	0.101269	-0.00136128	0.757	0.117568	-0.056097	0.757	0.140026	-0.0555633	0.76	0.238795	-0.00136723	0.742	0.186551	-0.0425303
Sknshra	Ctcf	V_CTCF_01	University of Washington	0.788	0.06	-0.107311	0.752	0.127025	-0.0108412	0.764	0.0455913	-0.0603033	0.764	0.119199	-0.0598157	0.763	0.135202	-0.0108475	0.739	0.0826197	-0.0440321
Werirb1	Ctcf	V_CTCF_01	University of Washington	0.792	0.22	-0.0396239	0.758	0.167592	0.0175773	0.768	0.112708	-0.0108192	0.768	0.0827965	-0.0106019	0.767	0.0821703	0.0175775	0.744	0.0865246	-0.00487683
The performance of iFORM and other five existing methods were assessed based on ROC and correlation method.
